# Supplementary material for: Genome sequencing and analysis of plant growth-promoting attributes from Leclercia adecarboxylata
Source: Genet Mol Biol. 2021 Jan 27;44(1):e20200130. doi: 10.1590/1678-4685-GMB-2020-0130 (PMC7839631; doi:10.1590/1678-4685-GMB-2020-0130)
Supplement: Table S2 - [file 1415-4757-GMB-44-1-e20200130-s2.xlsx]

## Sheet: Planilha2
Genetics and Molecular Biology
https://doi.org/10.1590/1678-4685-GMB-2020-0130
Supplementary material to "Genome sequencing and analysis of plant growth-promoting attributes from Leclercia adecarboxylata"

## Sheet: Planilha1
	Results Blastp
Leclercia	Gene	% identity	alignment length	mismatches	gap opens	q. start	q. end	E value	Function
peg.2926	FhuA	99.87	750	1	0	1	750	0.0	ferrichrome porin
peg.1428	TrpD	99.81	531	1	0	1	531	0.0	bifunctional anthranilate synthase glutamate amidotransferase
peg.3343	tryptophan-permease	99.76	414	1	0	1	414	0.0	tryptophan metabolism
peg.1426	tryptophan-synthase(b)	99.75	397	1	0	1	397	0.0	tryptophan metabolism
peg.1425	tryptophan-synthase(a)	99.63	269	1	0	1	269	0.0	tryptophan metabolism
peg.1921	FiU	99.61	761	3	0	1	761	0.0	receptor for iron-siderophores
peg.3815	TonB	99.59	729	3	0	1	729	0.0	dependent siderophore receptor
peg.2137	TonB3	99.58	714	3	0	1	714	0.0	dependent siderophore receptor
peg.2923	FhuB	99.55	660	3	0	1	660	0.0	Fe(3+) hydroxamate ABC transporter permeasse
peg.4002	TnaB	99.25	401	3	0	1	401	0.0	low affinity tryptophan permeasse
peg.3103	FhuF	99.24	262	2	0	1	262	0.0	hydroxamate siderophore iron reductase
peg.3414	ViuB	99.21	254	2	0	1	254	0.0	siderophore-interacting protein
peg.1427	TrpF	99.12	452	4	0	1	452	0.0	bifunctional indole-3-glycerol-phosphate synthase
peg.3694	indoleacetamide	97.70	479	11	0	1	479	0.0	indoleacetamide hydrolase
